# Supplementary material for: Risk Factors and Outcome of HHV-6 Infections After Allogeneic Hematopoietic Cell Transplantation
Source: Open Forum Infect Dis. 2025 Jun 26;12(7):ofaf383. doi: 10.1093/ofid/ofaf383 (PMC12272341; doi:10.1093/ofid/ofaf383)
Supplement: ofaf383_Supplementary_Data [file ofaf383_supplementary_data.zip]

Archive with 3 entries (3 files):
- De Vlieger_2025_ Supplementary_data.docx
- De Vlieger_2025_Supplementary_Figure_1.pptx
- De Vlieger_2025_Supplementary_Figure_2.tiff
